# Supplementary material for: Petrogenesis of isotopically enriched Quaternary magma with adakitic affinity associated with subduction of old lithosphere beneath central Myanmar
Source: Sci Rep. 2022 Feb 24;12:3137. doi: 10.1038/s41598-022-07097-4 (PMC8873435; doi:10.1038/s41598-022-07097-4)
Supplement: Supplementary file 9 — Supplementary Tables. [file 41598_2022_7097_MOESM9_ESM.xls]

## Sheet: Table S1
Table S1. Adakite definitions and geochemical characteristics of Popa volcanic rocks.
	SiO2	Al2O3	MgO	Na2O	Sr	Y	Yb	Cr	Ni	Mg# c	Sr/Y	La/Yb	K2O/Na2O	FeO+MgO+MnO	Nb/Ta	87Sr/86Sr
	(wt %)	(wt %)	(wt %)	(wt %)	(ppm)	(ppm)	(ppm)	(ppm)	(ppm)					+TiO2 (wt %)
Adakite definition a	>56	>15	<3	>3.5	>400	<18	<1.8	30-50	20-40	~51	>40	>20	~0.5	~7		<0.7040
Low silica adakite b	56.3	15.7	5.2	4.1	2051	13	0.93	157	103	61	162	44.1935	0.576642	12.5518
Mafic adakitic rock (this study)	52-58	17-19	3.6-6.6	2.8-3.5	786-986	14-21	1.3-2.0	20-114	14-30	52-63	41-65	17-30	0.36-0.64	10-15		>0.7043
High silica adakite b	64.8	16.6	2.2	4.2	565	10	0.88	41	26	48	55.65	21.8182	0.470167	7.09411	6-23
Felsic adakitic rock (this study)	59-61	18-19	2.3-2.7	3.7-3.9	773-833	15-17	1.5-1.7	15-16	6-11	45-46	48-54	36-40	0.52-0.57	8-9	16-19	>0.7046
a Defined after Defant and Drummond (1990), Maury et al. (1996), Martin (1999), and Moen (2009).
b Compiled by Martin et al. (2005)
c Mg#: 100 x Mg/(Mg+FeTotal) in mole.

## Sheet: Table S2
Table S2. Whole-rock major and trace element, and Sr-Nd isotopic compositions for Popa volcano, Myanmar. Major and selected trace element data by XRF. Trace element data by ICP-MS. Sr-Nd isotope data by TIMS.
Sample	PP01	PP02	PP03A	PP03B	PP04	PP05A	PP05B	PP06	PP07	PP08	PP08B	PP08C	PP10	PP11	PP12	PP13	PP15	PP18	PP19	PP20	PP21	PP22	PP24A	PP24B	PP26A	PP26B	PP27	PP31	PP32	PP33	PP34	JB-1c	1SDd	JB-1e	JB-1ac	1SDd	JB-1ae	JB-3c	JB-3f
Latitude (°N)	20°53'59.81"	20°51'19.59"	20°57'08.70"	20°57'08.70"	20°57'20.20"	20°55'19.10"	20°55'19.10"	20°55'28.24"	20°55'24.44"	20°55'20.80"	20°55'23.96"	20°55'20.80"	20°55'13.82"	20°55'02.89"	20°55'24.48"	20°55'05.44"	20°55'33.89"	20°54'04.13"	20°53'43.70"	20°53'09.19"	20°53'45.58"	20°53'56.25"	20°57'37.42"	20°57'37.42"	20°55'58.33"	20°55'58.33"	20°57'32.12"	20°55'12.56"	20°55'18.34"	20°47'23.01"	20°54'42.83"
Longitude (°E)	95°11'08.97"	95°09'22.27"	95°13'03.80"	95°13'03.80"	95°13'09.84"	95°11'39.19"	95°11'39.19"	95°11'33.58"	95°11'34.47"	95°14'06.12"	95°14'13.14"	95°14'06.12"	95°15'12.84"	95°14'29.98"	95°13'60.55"	95°13'18.16"	95°15'01.07"	95°13'59.64"	95°14'03.57"	95°16'02.49"	95°16'44.42"	95°17'18.62"	95°17'31.68"	95°17'31.68"	95°15'16.91"	95°15'16.91"	95°13'34.21"	95°15'12.50"	95°14'34.00"	95°15'11.79"	95°12'32.78"
Lithologya	Tuff	Dome	PFD	PFD	V5 LF	Air fall	Air fall	Popa pla.	Air fall	CRA	CRA	CRD	CRD	CRA	V4 LF	V4 LF	V2 LF	V1 LF	V1 LF	V1 LF	V1 LF	V1 LF	Conglo.	Conglo.	V2 LF	V2 LF	V5 LF	CRD	CRA	Dome	Tau. plug
Magma typeb	Rhyolite	Rhyolite	Alk. Bas.	Alk. Bas.	Adakitic	Old sco.	Old sco.	Alk. Bas.	Old sco.	Adakitic	Adakitic	Alk. Bas.	Alk. Bas.	Adakitic	Alk. Bas.	Alk. Bas.	Adakitic	Alk. Bas.	Alk. Bas.	Alk. Bas.	Alk. Bas.	Alk. Bas.	Adakitic	Adakitic	Adakitic	Adakitic	Adakitic	Alk. Bas.	Adakitic		Alk. Bas.
Modal composition
Olivine (vol. %)					1.4		0.1		0.8						1.9			0.7	1.1	2.5	0.1	0.4			0.1				0.2
Augite (vol. %)			0.7	6.6	5.4	1.3	0.2	2.7	5.4	1.8	0.4	5.6	3.1	1.6	17.9	12.9	4.9	8.2	4.9	15	13.9	12.3	6.5	1.1	8.5	8	6.9	2.8	6.1		3.6
Hypersthene (vol. %)			0.3	0.1	0.1					0.2	0.3			0.1			0.1						0.2		0.2	0.2	0.4
Hornblende (vol. %)			10.1	6.4	4.4	8	<0.1	1.3		0.1	0.1		0.7			0.2	0.8						1.6	1.8	0.1	0.2	3	1.7	0.7		11.5
Plagioclase (vol. %)			4.2	8	2.8	1.8	0.2	5.6	2.2	5.3	3	6.6	6.1	4.1	0.6	1	3.2	15.6	18.5	3.3	0.4	2.9	5.1	1.5	1.3	0.7	2.2	4.6	1.5		3.9
Groundmass (vol. %)			84.7	78.9	85.9	88.9	99.5	90.4	91.6	92.6	96.2	87.8	90.1	94.2	79.6	85.9	91	75.5	75.5	79.2	85.6	84.4	86.6	95.6	89.8	90.9	87.5	90.9	91.5		81
XRF
SiO2 (wt %)	66.71	97.62	49.71	48.94	53.11	50.9	52.17	50.95	48.34	59.77	59.05	53.74	50.9	57.21	50.1	50.18	55.32	49.73	50	49.4	49.89	49.88	50.78	56.76	51.83	51.51	53.03	51.53	51.27	51	49.16	52.49	0.046	52.46
TiO2 (wt %)	0.23	1.23	0.83	0.97	0.72	0.77	0.91	0.81	0.93	0.43	0.43	0.72	0.79	0.47	0.92	0.91	0.57	0.91	0.94	0.92	0.85	0.83	0.8	0.61	0.75	0.75	0.73	0.79	0.76	0.73	0.92	1.33	0.004	1.299
Al2O3 (wt %)	14.83	0.85	17.03	17.28	16.22	16.57	15.56	18.59	17.95	17.55	17.56	17.69	18.54	18.77	17.58	17.25	17.82	19.28	19.27	17.66	17.25	17.98	17.92	17.73	16.92	16.91	16.71	18.59	17.54	25.27	17.04	14.43	0.013	14.53
Fe2O3* (wt %)g	2.5	0	7.75	9.32	7.42	7.7	9.61	7.44	10.13	5.41	5.47	7.75	7.7	6.09	8.56	8.56	6.87	8.86	9.15	8.59	8.88	8.8	7.69	6.13	8.22	8.16	7.46	7.82	8.37	11.15	8.45	8.96	0.007	8.99
MnO (wt %)	0.06	0	0.13	0.15	0.12	0.14	0.15	0.12	0.16	0.13	0.13	0.14	0.13	0.16	0.12	0.12	0.14	0.13	0.13	0.16	0.14	0.13	0.12	0.11	0.13	0.13	0.12	0.14	0.14	0	0.14	0.15	0.001	0.1494
MgO (wt %)	0.82	0.08	5.49	5.38	6.49	5.71	5.96	5.14	4.99	2.21	2.26	4.46	4.92	2.58	5.76	5.85	3.81	5.05	5.08	4.98	5.52	5.11	4.62	3.58	6.56	6.14	5.95	5.05	6.23	0.1	6.02	7.82	0.018	7.807
CaO (wt %)	1.93	0.1	10.41	11.16	9.97	9.63	10.01	10.39	10.64	6.09	5.96	8.86	8.58	5.9	9.92	10.52	8.3	10.5	10.25	10.46	10.16	10.11	9.72	8.26	10.45	10.08	9.68	8.68	10.16	0.12	11.03	9.32	0.006	9.33
Na2O (wt %)	2.91	0.02	2.69	2.87	2.74	2.79	2.18	3.06	2.31	3.73	3.76	3.34	2.98	3.54	2.88	2.95	3.43	3.13	3.17	3.05	2.84	2.91	2.98	3.36	2.72	2.73	2.84	2.97	2.75	0.15	2.75	2.81	0.017	2.749
K2O (wt %)	3.86	0	2.05	1.71	1.34	1.7	1.36	1.69	0.77	2.14	2.16	1.87	1.92	1.84	2.01	2.02	1.65	1.41	1.43	1.73	1.73	1.7	1.62	1.71	1.04	1.09	1.32	1.88	0.98	0.04	1.94	1.46	0.002	1.42
P2O5 (wt %)	0.08	0.04	0.23	0.2	0.16	0.2	0.16	0.19	0.13	0.25	0.25	0.27	0.18	0.28	0.22	0.23	0.25	0.21	0.22	0.21	0.21	0.22	0.2	0.15	0.19	0.19	0.17	0.19	0.19	0.29	0.22	0.26	0.001	0.2627
LOI (wt %)h	5.87	0.6	3.23	1.78	1.72	3.75	1.65	1.58	3.21	2.08	2.52	1.1	3.31	2.49	1.79	1.12	1.62	0.71	0.35	2.45	1.7	2.15	1.05	1.1	1.33	2.06	1.98	2.11	1.5	9.92	2.23	0.98	0.06
Total	99.8	100.54	99.55	99.76	100.01	99.86	99.72	99.96	99.56	99.79	99.55	99.94	99.95	99.33	99.86	99.71	99.78	99.92	99.99	99.61	99.17	99.82	97.5	99.5	100.14	99.75	99.99	99.75	99.89	98.77	99.9	100.01
Mg#i	39.4		58.4	53.4	63.4	59.5	55.1	57.8	49.4	44.7	45	53.3	55.9	45.6	57.1	57.5	52.4	53	52.4	53.5	55.2	53.5	54.3	53.6	61.3	59.9	61.2	56.1	59.6		58.5
XRF
Cr (ppm)	13	40	54	38	114	68	99	26	41	16	15	38	29	15	56	54	26	28	25	31	31	29	29	20	78	65	76	24	64	25	42	436	2.7	430
Zr (ppm)	157	201	165	137	144	166	185	163	166	228	226	180	147	230	163	168	202	143	146	144	134	141	167	158	131	135	148	149	141	261	137	134	0.3	137.9
S (ppm)	12	365	315	8		172	45		87	10	4		2	2			12						23							1975	167	55	13.7	20.9
ICP-MS
Li (ppm)	10.04	1.96	5.62	6.07	5.93	8.23	7.37	8.88	4.95	11.9	15.46	5.5	8.33	15.62	6.37	6.09	5.59	5.32	5.48	5.99	5.9	5.72	6.88	14.45	5.22	5.66	6.12	7.71	5.65	5.21	7.09				11.26	0.48	10.8
Be (ppm)	1.86	0.21	0.81	0.72	0.62	0.95	0.73	0.66	0.76	1.26	1.24	1.1	0.85	1.31	0.73	0.76	0.93	0.65	0.64	0.74	0.63	0.65	0.68	0.81	0.59	0.6	0.61	0.83	0.65	1.03	0.74				1.38	0.09	1.3
Sc (ppm)	3.4	3.3	27.4	35.7	28.2	26.6	31	24.7	30.9	7.2	7.5	20	24.8	9.4	36.4	32.6	16.1	22.5	22	30.4	29.6	25	21.7	17	28.4	27.6	26.8	25	26.9	6.1	34.1				28.4	2.2	27.81
V (ppm)	40	11	249	311	210	226	251	253	260	97	85	201	266	86	307	295	158	283	292	308	291	281	218	178	228	235	220	247	244	125	290				212	17	214
Co (ppm)	3.9	0.5	27.2	32.7	30.6	26.7	38.8	26.5	37.5	11.5	11.9	23.6	26.6	13.5	31.9	30	23.6	29.6	29.5	30.3	30	28.3	23.2	20	32.6	30.2	28.8	25.6	32.7	0.7	32.1				37.6	1.7	40.3
Ni (ppm)	6.2	0.4	23.4	19.3	29.9	31.3	39.2	18.6	29.7	6.3	6.2	19.4	16.7	10.7	24.2	23.9	15.5	16.5	16.5	14.6	16.6	14.8	23.4	14.4	27	21.3	23	17	23.1	1	26.9				142.1	12.2	148
Cu (ppm)	18	9	66	71	96	88	98	37	173	32	41	55	75	52	136	39	141	41	67	247	265	36	95	46	51	52	94	65	60	24	96				54	4	55.5
Zn (ppm)	36	3	52	66	60	59	67	46	85	48	33	64	69	67	50	44	64	56	67	128	67	58	90	61	50	62	56	47	73	37	58				82	9	80
Ga (ppm)	14.1	8.9	19.5	19.8	18.4	19.4	18.1	19.5	19.7	19.5	20	20.5	20.3	21.5	20.5	20.3	19.9	20.5	20.9	20.2	20.7	20.8	18.7	18.2	18.9	18.8	19	20.3	19.5	28.6	18.9				18	0.7	18.13
Rb (ppm)	151.3	1	39.8	26.1	22.4	39.7	27	27.2	7.9	44	44.3	34.5	27.5	22.1	29.3	30.2	34.6	16.6	15.4	23.2	22.6	21.1	30	38.9	12.5	15.7	22.3	27.8	14.4	1.5	37.3				37.6	2.3	39.1
Sr (ppm)	277	28	952	822	894	892	945	1013	1109	800	773	843	807	833	1012	1054	902	863	870	878	821	880	986	830	813	816	914	786	853	739	793				448	14	439
Y (ppm)	11.9	6.3	18.7	19.6	14	18.4	18.7	17.6	18.8	14.9	14.7	20.5	18.4	17.2	19.1	19	17.4	19.8	19.8	22.5	19.8	19.4	16.8	14	15.2	15.8	14.1	17.9	16.1	15.11	19.5				20.9	0.8	22.91
Zr (ppm)	65.1	83.7	96.9	73.5	76.3	94.1	78.8	88.8	84.9	135.1	122.6	128.2	93.1	119	100.7	94.6	126.5	71.6	81.3	84.7	76.8	83	74	77.9	43.6	73.6	75.2	90.5	79.5	190	39.6				135	8	140.1
Nb (ppm)	10.36	2.54	3.02	3.02	3.26	3.52	4.55	3.28	2.88	6.14	6.02	6.44	3.09	6.76	2.95	3.18	4.16	2.38	2.43	3.43	1.95	2.29	3.21	3.59	2.63	2.58	3.32	3.08	2.78	7.52	3.54				25.64	0.97	27.57
Cs (ppm)	11.82	0.17	0.93	0.4	0.4	1.74	0.76	0.15	0.13	0.36	0.35	0.62	0.2	0.14	0.14	0.16	0.58	0.09	0.09	0.28	0.13	0.11	0.47	0.68	0.09	0.17	0.4	0.28	0.31	1.4	0.49				1.19	0.03	1.21
Ba (ppm)	618	89	921	777	533	716	524	696	476	1158	1177	1015	665	1204	704	840	964	524	533	733	658	654	716	768	430	464	558	820	507	206	787				483	11	495.1
La (ppm)	31.42	6.67	44.72	34.44	26.88	36.85	35.65	32.95	32.47	55.51	57.5	49.59	33.62	67.41	40.73	41.57	51.87	25.8	26.01	38.56	26.12	25.42	34.64	29.75	23.45	24.92	27.82	33.52	26.03	134.53	36.57				35.88	0.76	37.74
Ce (ppm)	56.18	11.36	87.25	71.01	52.08	71.82	71.1	64.56	66.27	79.34	95.61	87.21	65.75	113.47	68.26	78.25	91.58	53.41	53.45	67.48	53.91	52.22	68.71	55.26	46.83	49.56	53.67	64.94	51.44	194.04	71.13				63.67	1.23	65.93
Pr (ppm)	5.74	1.54	10.43	8.42	6.21	8.52	8.46	7.71	8.12	9.42	9.74	9.68	7.89	11.45	9.46	9.42	9.78	6.71	6.74	8.63	6.89	6.67	8.04	6.32	5.74	5.99	6.35	7.82	6.25	14.74	8.49				6.75	0.13	7.1
Nd (ppm)	19.33	5.89	41.11	34.14	24.66	33.36	33.25	30.57	33.03	31.8	32.81	35.31	31.52	38.7	37.61	37.31	35.21	27.98	28.15	35.48	29.19	28.22	31.96	24.34	23.48	24.38	25.3	31.14	25.24	43.12	34.17				25.02	0.54	26.15
Sm (ppm)	3.15	1.06	7.4	6.67	4.58	6.17	6.07	5.63	6.09	4.85	4.99	6.04	5.94	5.9	6.95	6.79	5.63	5.53	5.58	6.61	5.88	5.7	5.65	4.35	4.54	4.69	4.65	5.77	4.83	5.68	6.46				4.84	0.12	5.099
Eu (ppm)	0.7	0.21	1.92	1.85	1.33	1.68	1.6	1.6	1.78	1.36	1.4	1.64	1.69	1.63	1.93	1.83	1.53	1.61	1.61	1.87	1.7	1.65	1.56	1.28	1.36	1.41	1.38	1.61	1.42	1.5	1.75				1.37	0.05	1.484
Gd (ppm)	2.34	0.91	5.39	5.3	3.6	4.77	4.83	4.45	4.68	3.56	3.47	4.68	4.68	4.14	5.37	5.1	4.13	4.53	4.46	5.28	4.84	4.62	4.44	3.37	3.74	3.81	3.61	4.51	3.82	4.91	5				4.41	0.21	4.7
Tb (ppm)	0.37	0.17	0.67	0.69	0.47	0.62	0.63	0.59	0.64	0.47	0.46	0.63	0.61	0.56	0.68	0.65	0.56	0.62	0.62	0.69	0.65	0.63	0.64	0.46	0.5	0.52	0.48	0.61	0.53	0.71	0.67				0.7	0.03	0.699
Dy (ppm)	2.08	1.15	3.47	3.76	2.54	3.46	3.44	3.24	3.49	2.49	2.5	3.45	3.3	2.95	3.52	3.45	3.02	3.57	3.57	3.76	3.68	3.52	3.37	2.51	2.82	2.87	2.62	3.24	2.93	3.14	3.63				3.95	0.14	4.07
Ho (ppm)	0.43	0.26	0.65	0.72	0.49	0.66	0.66	0.63	0.68	0.5	0.5	0.7	0.65	0.57	0.67	0.66	0.6	0.71	0.71	0.74	0.72	0.7	0.66	0.5	0.55	0.57	0.51	0.64	0.58	0.63	0.69				0.77	0.03	0.805
Er (ppm)	1.38	0.84	1.8	1.97	1.39	1.83	1.83	1.79	1.91	1.48	1.42	1.98	1.84	1.64	1.84	1.8	1.74	2.01	2.01	2.05	1.99	1.92	1.89	1.41	1.53	1.58	1.43	1.81	1.64	1.97	1.94				2.19	0.09	2.232
Tm (ppm)	0.21	0.13	0.26	0.28	0.19	0.26	0.26	0.26	0.27	0.22	0.22	0.3	0.26	0.25	0.25	0.25	0.26	0.29	0.29	0.28	0.28	0.27	0.26	0.2	0.21	0.22	0.2	0.26	0.23	0.28	0.27				0.3	0.01	0.3197
Yb (ppm)	1.57	0.98	1.62	1.77	1.3	1.72	1.72	1.68	1.72	1.55	1.5	1.98	1.73	1.69	1.64	1.61	1.75	1.85	1.89	1.79	1.83	1.8	1.7	1.34	1.4	1.47	1.33	1.7	1.52	2.01	1.72				1.97	0.09	2.1
Lu (ppm)	0.26	0.15	0.25	0.27	0.19	0.26	0.27	0.26	0.27	0.25	0.24	0.31	0.26	0.27	0.24	0.24	0.28	0.28	0.28	0.27	0.27	0.27	0.25	0.21	0.21	0.22	0.2	0.26	0.23	0.32	0.26				0.29	0.02	0.3147
Hf (ppm)	2.21	2.77	2.62	2.19	2.04	2.53	2.17	2.4	2.39	3.13	2.97	3.04	2.5	3	2.66	2.55	3.11	2.2	2.3	2.39	2.29	2.39	2.38	2.15	1.55	2.1	2.12	2.48	2.16	5.22	1.62				3.47	0.21	3.47
Ta (ppm)	0.93	0.2	0.17	0.16	0.17	0.2	0.3	0.17	0.15	0.38	0.35	0.34	0.17	0.4	0.14	0.15	0.23	0.14	0.14	0.2	0.12	0.14	0.17	0.23	0.16	0.15	0.19	0.18	0.17	0.53	0.21				1.54	0.1	1.738
Tl (ppm)	0.58	0.03	0.08	0.02	0.01	0.08	0.08	0.01	0.1	0.06	0.04	0.06	0.02	0.03	0	0.01	0.02	0	0	0.01	0	0.01	0	0.05	0	0	0.01	0.01	0.02	2.186	0				0.08	0.01	0.072
Pb (ppm)	17.09	771.43	6.7	4.91	3.09	7.93	5.81	3.35	4.32	8	6.64	6.93	12.59	4.68	4.02	8.08	3.86	2.5	2.22	14.93	4.83	2.92	3.14	5.89	2.19	1.41	2.23	4.25	3.38	323.99	2.56				5.82	0.34	6.8
Th (ppm)	22.94	2.73	10.97	8.52	6.24	9.31	8.83	6.93	6.24	20.01	20.48	14.44	8.78	21.55	9.28	9.63	13	5.06	5.35	7.83	5.64	6.22	7.53	7.23	4.05	5.51	6.28	8.92	5.29	18.94	7.76				8.59	0.39	8.97
U (ppm)	8.39	0.95	2.12	1.42	1.27	1.78	1.12	1.29	0.74	4.79	3.7	3.3	2.15	2.92	1.73	1.83	2.48	0.96	0.98	1.47	1.14	1.29	1.38	1.54	0.81	1.14	1.26	1.68	0.98	1.69	1.43				1.54	0.06	1.615
TIMS
87Sr/86Sr(0)	0.705112			0.704492	0.704306	0.70459		0.704314		0.704554		0.704476			0.704367		0.704446		0.704372		0.704452			0.704459	0.704337			0.704565	0.704323		0.704555							0.703415	0.703415
2SEj	3e-06			3e-06	3e-06	2e-06		2e-06		3e-06		3e-06			2e-06		3e-06		3e-06		3e-06			3e-06	3e-06			3e-06	3e-06		3e-06							2e-06
143Nd/144Nd(0)	0.512697			0.512744	0.512761	0.51274		0.51276		0.512742		0.512759			0.51277		0.51276		0.51277		0.512764			0.512747	0.512759			0.512742	0.512762		0.512732							0.513041	0.513054
2SEj	3e-06			3e-06	2e-06	3e-06		4e-06		4e-06		3e-06			2e-06		3e-06		3e-06		3e-06			3e-06	3e-06			3e-06	3e-06		3e-06							2e-06
eNd(0)k	1.3			2.23	2.56	2.14		2.53		2.19		2.52			2.72		2.54		2.73		2.61			2.27	2.52			2.19	2.58		1.99
Age (Ma)l	10			0.1	0.1	2.97		0.56		0.1		0.1			0.1		0.1		0.35		0.1			0.1	0.1			0.1	0.1		0.82
86Sr/87Sr(t)	0.704888			0.704492	0.704306	0.704584		0.704314		0.704554		0.704476			0.704367		0.704446		0.704372		0.704451			0.704459	0.704337			0.704565	0.704323		0.704553
143Nd/144Nd(t)	0.51269			0.512744	0.512761	0.512737		0.512759		0.512742		0.512759			0.512769		0.51276		0.51277		0.512764			0.512747	0.512759			0.512742	0.512762		0.512731
eNd(t)	1.42			2.23	2.56	2.17		2.53		2.19		2.52			2.72		2.54		2.74		2.61			2.28	2.53			2.19	2.58		1.99
a Lithology is from Fig. 1. Abbreviations of lithology are PFD, pyroclastic flow deposit; LF, lava flow; Popa Pla., Popa Plateau; CRA, crater rim agglutinate; CRD, crater rim dike, Conglo., conglomerate; Tau. plug, Taungkalat plug.
b Abbreviations of lithology are Alk. Bas., alkaline basalt; Old sco.; old scoria.
c Average values of replicate measurements of standard rocks (JB-1, JB-1a, and JB-3).
d Uncertainties are the one sigma standard deviation of the replicated measurements (10 measurements for XRF and 24 measurements for ICP-MS analyses).
e GeoRem preferred values (http://georem.mpch-mainz.gwdg.de/).
f Previously reported values (Fourny et al., 2016).
g Total iron as Fe2O3.
h LOI, weight loss on ignition.
i Mg#: 100 x Mg/(Mg+FeTotal) in mole.
j 2 standard error for Popa samples and 2 standard deviation of replicate measurement (n = 7) for JB-3.
k eNd = 0 today corresponds to 143Nd/144Nd = 0.512630; for 147Sm/144Nd = 0.1960 (Bouvier et al., 2008), eNd = 0 corresponds to 143Nd/144Nd = 0.512617 at 10 Ma.
l Age data to calculate initial Sr and Nd isotope ratios.

## Sheet: TableS3A
Table S3A. 40Ar/39Ar age data for a Popa basalt.
			Total age (±1s)				Plateau age (±1s)
Sample No.	Irradiation No.	Analysis No.	integrated age (Ma)*	inverse isochron age (Ma)	40Ar/36Ar intercept	MSWD#	weighted average (Ma)	integrated age (Ma)	40Ar/36Ar Intercept	MSWD	fraction of Ar (%)
PP19	OSU04-01	U19234	0.327±0.013	0.351±0.022	288±7	0.73	0.332±0.010	0.353±0.022	288±8	0.61	99.2
*Integrated ages were calculated using sum of the total gas released.
#MSWD: mean square of weighted deviates ((SUMS/(n-2))^0.5) in York (1969).
lb=4.962x10-10y-1, le=0.581x10-10y-1, 40K/K=0.01167% (Steiger and Jäger 1977).
Atmospheric 40Ar/36Ar: 295.5

## Sheet: TableS3B
Table S3B. K-Ar age data for Popa volcanic rocks.
Sample	Lithology	Mineral	Size		K			Radiogenic 40Ar			K-Ar age			Non radiogenic
			(micron)		(wt %)	error		(10-8cc STP/g)	error		(Ma)	error		40Ar (%)
PP04	V5 lava flow	groundmass	187-250		1.49	0.03		Zero*			Zero*
PP05A	Air fall scoria	plagioclase	50-75		0.42	0.008		4.85	0.64		2.97	0.4		89.1
PP06	Popa plateau	groundmass	187-250		1.708	0.034		3.68	0.17		0.65	0.03		71.3
PP12	V4 lava flow	groundmass	187-250		2.242	0.045		1.88	0.1		0.22	0.01		73.8
PP19	V1 lava flow	groundmass	187-250		1.503	0.03		2.1	0.18		0.36	0.03		83.5
PP21	V1 lava flow	groundmass	187-250		1.798	0.036		1.82	0.15		0.26	0.02		83.5
PP32	Crater rim agglutinate	groundmass	187-250		0.927	0.019		Zero*			Zero*
PP34	Taungkalat Plug	plagioclase	60-100		1.725	0.035		5.47	0.45		0.82	0.07		83.1
*Zero means determinations of radiogenic 40Ar are within limits of error.
The decay constant for 40K to 40Ar and 40Ca, and 40K concentration used in the age calculations are 0.581 x 10-10/year, 4.962 x 10-10/year and 0.0001167, respectively (Steiger and Jäger, 1977).

## Sheet: Table S3C
Table S3C. Zircon U-Pb age data for Popa volcanic rocks.
Labels	206Pbc(1)	U	Th	Th/U	238U/206Pb* (1)			207Pb*/206Pb* (1)			238U/206Pb* age (1)			238U/206Pb* age (2)
	(%)	(ppm)	(ppm)								(Ma)			(Ma)
PP01-03	0	1608.35	930.662	0.593608	572.798	±	10.2573	0.0466348	±	0.00339453	11.2444	±	0.201183	11.2391	±	0.206799
PP01-05	0	582.982	335.943	0.591153	110.101	±	1.6972	0.0443879	±	0.0024127	58.2856	±	0.894415	58.2856	±	0.894415	#
PP01-06	0.471664	1652.94	867.005	0.538088	635.925	±	12.7851	0.0459031	±	0.00592165	10.1291	±	0.203484	10.1334	±	0.201637
PP01-07	0	239.48	141.029	0.604126	4.93457	±	0.0497931	0.0790018	±	0.00106827	1189.55	±	10.961	1189.55	±	10.961	#
PP01-08	0	1602.38	690.098	0.44181	611.25	±	12.044	0.052224	±	0.00370259	10.5377	±	0.207463	10.458	±	0.211725
PP01-09	0	1364.39	652.436	0.490554	603.24	±	12.638	0.0464493	±	0.00337824	10.6775	±	0.22351	10.6748	±	0.228061
PP01-13	0	1612.26	706.988	0.449847	627.014	±	13.4592	0.045608	±	0.00315189	10.2729	±	0.220338	10.2729	±	0.220338
PP01-16	0	1583.98	624.025	0.404149	575.894	±	11.3477	0.0496202	±	0.00387345	11.184	±	0.220186	11.1365	±	0.22599
PP01-21	0.0937524	1598.16	719.325	0.461737	597.746	±	13.6699	0.0423692	±	0.005638	10.7755	±	0.246221	10.7856	±	0.239415
PP01-22	0	1378.82	666.185	0.49565	618.048	±	13.3082	0.0474152	±	0.00430033	10.4218	±	0.224228	10.4064	±	0.230958
PP01-23	0.499135	225.763	87.413	0.397202	76.7286	±	1.57255	0.0507322	±	0.00550595	83.4731	±	1.69974	83.155	±	1.69744	#
PP01-26	0.452108	143.8	67.727	0.483163	89.6943	±	2.57123	0.0422553	±	0.00860026	71.4733	±	2.03758	71.7961	±	1.95363	#
PP01-27	0	2111.06	901.391	0.438028	628.872	±	11.6963	0.0477748	±	0.00315106	10.2426	±	0.19035	10.2228	±	0.194316
PP01-31	0	1282.78	575.624	0.460337	579.681	±	11.6505	0.0498259	±	0.0036708	11.111	±	0.223119	11.0609	±	0.228022
PP01-34	0	1102.44	354.728	0.330086	584.659	±	12.6652	0.0468394	±	0.00345337	11.0165	±	0.238442	11.0084	±	0.243074
PP01-35	0	863.867	913.249	1.0845	628.688	±	14.8432	0.0499371	±	0.00501872	10.2456	±	0.241705	10.1977	±	0.24921
PP01-36	0.330078	1511.7	810.123	0.54976	566.546	±	12.464	0.0437815	±	0.00584838	11.3684	±	0.249885	11.4041	±	0.246554
PP01-37	2.86364	614.028	215.311	0.359721	618.979	±	20.8869	0.0424496	±	0.0117062	10.4062	±	0.350865	10.4562	±	0.353084
PP01-38	0	1482.3	523.997	0.362646	611.173	±	12.3507	0.0443398	±	0.00323088	10.539	±	0.2128	10.539	±	0.2128
PP01-40	0	1195.46	539.462	0.462927	615.703	±	12.4608	0.0533862	±	0.00408854	10.4615	±	0.211552	10.367	±	0.216509
PP01-41	1.13737	1628.4	966.417	0.608824	588.019	±	13.6562	0.0425458	±	0.00687813	10.9536	±	0.254172	11.005	±	0.250861
PP01-42	0	1497.84	606.369	0.415298	634.582	±	11.8293	0.0454944	±	0.00304567	10.1505	±	0.189068	10.1505	±	0.189068
PP01-43	0	1679.15	827.9	0.505799	578.349	±	12.1604	0.0470116	±	0.00324495	11.1366	±	0.233956	11.126	±	0.238159
PP01-44	1.48287	1563	854.837	0.561065	602.582	±	15.769	0.0377746	±	0.00656456	10.6891	±	0.279492	10.8037	±	0.277836
PP01-46	0	1667.22	656.061	0.403682	596.682	±	11.2054	0.0456105	±	0.00318816	10.7947	±	0.202551	10.7947	±	0.202551
PP01-47	0	1262.02	588.959	0.478749	579.55	±	12.8054	0.0475448	±	0.00365676	11.1136	±	0.245346	11.0955	±	0.25028
PP01-53	0	1735.72	644.059	0.380658	632.134	±	12.2741	0.044556	±	0.00324642	10.1898	±	0.197698	10.1898	±	0.197698
PP01-54	0.585611	1183.77	658.4	0.570571	568.07	±	13.1422	0.0441273	±	0.00699239	11.3379	±	0.262072	11.3686	±	0.25812
PP01-56	0	1428.83	682.485	0.490006	593.172	±	14.1462	0.0436077	±	0.00336352	10.8586	±	0.258741	10.8586	±	0.258741
PP02-01	0	56.6033	20.8397	0.377692	344.303	±	21.975	0.039629	±	0.0159866	18.6959	±	1.19153	18.6959	±	1.19153
PP02-04	0.95957	203.06	98.5573	0.497913	339.036	±	13.3835	0.0357531	±	0.0126743	18.9859	±	0.748371	19.1696	±	0.721861
PP02-06	3.00475	96.8148	45.281	0.479803	292.703	±	17.8467	0.0460039	±	0.0239959	21.9862	±	1.33827	21.9995	±	1.3171
PP02-08	0	100.887	49.9438	0.50785	310.74	±	15.2413	0.0206751	±	0.00762059	20.7121	±	1.01427	20.7121	±	1.01427
PP02-11	0.988919	78.1621	33.2446	0.436328	359.616	±	26.6628	0.0225812	±	0.0299305	17.9009	±	1.32537	18.0795	±	1.2338
PP02-15	0	78.9094	28.3394	0.368427	297.666	±	16.8674	0.0548536	±	0.0212292	21.6202	±	1.22307	21.3911	±	1.34176
PP02-16	0	111.618	45.7673	0.420639	321.877	±	15.3004	0.0105392	±	0.00748693	19.9965	±	0.949059	19.9965	±	0.949059
PP02-17	0.790026	281.355	310.061	1.13053	119.397	±	2.87649	0.0428018	±	0.00898655	53.7665	±	1.28994	54.0568	±	1.22166	#
PP02-18	0	73.8303	34.689	0.481999	331.851	±	25.9284	0.0318136	±	0.0264079	19.3964	±	1.51321	19.3964	±	1.51321
PP02-19	0	69.3301	29.9826	0.443645	323.284	±	25.0084	0.0437897	±	0.0325776	19.9096	±	1.53778	19.9096	±	1.53778
PP02-20	5.16399	72.0127	29.061	0.41399	347.015	±	27.9388	0.0300191	±	0.043668	18.55	±	1.49135	18.9344	±	1.35991
PP02-21	0	67.3764	27.8547	0.42411	334.269	±	21.4049	0.033682	±	0.0221574	19.2563	±	1.23124	19.2563	±	1.23124
PP033-05	5.82026	452.528	447.657	1.01482	502.942	±	23.5208	0.0340104	±	0.0247053	12.8047	±	0.598237	13.0037	±	0.559978
PP033-07	0	842.579	895.41	1.09018	496.87	±	15.9992	0.0477813	±	0.00512871	12.961	±	0.416924	12.9366	±	0.42454
PP033-09	0.0512051	2049.46	4052.91	2.0287	357.152	±	6.5602	0.0475596	±	0.0096707	18.0243	±	0.33061	17.9977	±	0.264958	#
PP033-10	0	1990.44	3666.61	1.88976	501.592	±	12.9378	0.0455276	±	0.00475607	12.8391	±	0.330835	12.8391	±	0.330835
PP033-12	0.180951	1011.66	1504.06	1.52518	508.985	±	22.1318	0.0440167	±	0.0166626	12.6528	±	0.549633	12.6757	±	0.496543
PP033-13	0.217597	583.898	861.956	1.51439	503.455	±	16.6359	0.0464487	±	0.0163076	12.7917	±	0.422262	12.7891	±	0.358166
PP033-14	0	265.422	222.936	0.861653	549.747	±	32.3275	0.061648	±	0.0136758	11.7155	±	0.688295	11.4877	±	0.704671
PP033-16	0.902943	1428.79	2311.31	1.65951	501.618	±	13.968	0.040973	±	0.0131931	12.8384	±	0.357141	12.9248	±	0.309036
PP033-18	0	302.731	298.497	1.01152	502.573	±	22.156	0.0409761	±	0.00989672	12.8141	±	0.564349	12.8141	±	0.564349
PP033-19	0	861.238	1273.81	1.51729	556.675	±	19.0411	0.0429065	±	0.00586233	11.5698	±	0.395393	11.5698	±	0.395393	#
PP033-21	0.625104	410.928	305.32	0.762216	512.532	±	24.3625	0.0283648	±	0.0151627	12.5653	±	0.596696	12.6443	±	0.564885
PP033-22	0	216.171	164.051	0.77852	444.649	±	21.9698	0.0267311	±	0.0089841	14.4815	±	0.714718	14.4815	±	0.714718
PP033-24	0	232.339	276.281	1.21988	469.733	±	19.9769	0.0343155	±	0.00731641	13.709	±	0.582398	13.709	±	0.582398
PP033-25	0	213.842	255.644	1.2264	455.416	±	18.0659	0.0347238	±	0.00721746	14.1395	±	0.560286	14.1395	±	0.560286
PP033-26	0	483.959	654.434	1.38722	435.409	±	11.8773	0.0431721	±	0.00457107	14.7885	±	0.402946	14.7885	±	0.402946	#
PP033-27	1.12781	289.819	278.305	0.985104	491.531	±	20.4932	0.026478	±	0.0155857	13.1017	±	0.545686	13.2509	±	0.502136
OD3 Session KT-L12
OD3-01	0.717477	449.3	501.416	1.14486	202.452	±	4.15585	0.0457226	±	0.00763872	31.7633	±	0.650418	31.8009	±	0.602959
OD3-02	0.670299	470.51	543.755	1.18556	204.53	±	4.06514	0.0379224	±	0.00794948	31.4414	±	0.623393	31.6531	±	0.562428
OD3-03	0	145.869	78.4017	0.551379	195.832	±	5.5622	0.0523358	±	0.00575232	32.8344	±	0.930225	32.6002	±	0.953813
OD3-04	0	197.658	159.031	0.825382	190.644	±	6.36096	0.0414049	±	0.00666	33.7256	±	1.12234	33.7256	±	1.12234
OD3-05	1.20841	275.309	258.324	0.962571	193.097	±	5.22641	0.0369623	±	0.00870161	33.2983	±	0.898937	33.7045	±	0.853306
OD3-07	0	262.125	241.56	0.945378	189.052	±	4.75538	0.0456927	±	0.00412483	34.0088	±	0.853199	34.0088	±	0.853199
OD3-08	0.020962	355.037	277.262	0.801135	198.51	±	4.18345	0.0501411	±	0.00752647	32.3924	±	0.680933	32.2507	±	0.643169
OD3-09	1.50922	211.857	151.765	0.734879	202.028	±	5.4009	0.0415579	±	0.00881001	31.8298	±	0.848823	32.0349	±	0.828414
OD3-10	0.19008	271.723	227.236	0.857903	191.427	±	4.59092	0.0405744	±	0.00841573	33.5879	±	0.803431	33.6517	±	0.748617
OD3 Session KT-L36
OD3-01	0.651966	329.567	314.117	0.97777	202.19	±	5.19894	0.0320307	±	0.00919588	31.8043	±	0.815773	32.0125	±	0.758276
OD3-02	0	393.711	394.054	1.02675	194.506	±	3.76074	0.041226	±	0.00363945	33.0576	±	0.637528	33.0576	±	0.637528
OD3-04	0	541.016	614.232	1.16469	198.354	±	3.823	0.0482864	±	0.00291726	32.4179	±	0.62324	32.3518	±	0.633301
OD3-05	0	265.06	272.425	1.05437	192.115	±	4.66439	0.0523576	±	0.005237	33.4679	±	0.810467	33.2288	±	0.83448
OD3-06	0	410.098	498.049	1.24587	198.835	±	4.3245	0.0450356	±	0.00345302	32.3397	±	0.701602	32.3397	±	0.701602
OD3-07	0.0804669	556.728	685.873	1.26383	202.728	±	4.35882	0.044261	±	0.00966209	31.7202	±	0.680336	31.7457	±	0.587874
OD3-08	0	270.977	243.386	0.921408	190.802	±	4.4148	0.0483616	±	0.00437406	33.6977	±	0.777667	33.6269	±	0.797974
OD3-09	0.939728	279.282	271.567	0.997523	199.714	±	5.7672	0.0453348	±	0.0121815	32.1977	±	0.927466	32.252	±	0.858031
OD3-10	0	524.465	581.093	1.13663	198.256	±	3.61096	0.0416804	±	0.00305586	32.4338	±	0.589252	32.4338	±	0.589252
Errors are 1-sigma; Pbc and Pb* indicate the common and radiogenic portions, respectively.
(1) Common Pb corrected by assuming 206Pb/238U-208Pb/232Th age-concordance
(2) Common Pb corrected by assuming 206Pb/238U-207Pb/235U age-concordance
# Spot analysis excluded from weighted mean calculation.

## Sheet: Table S4
Table S4. Mineral compositions of the Popa volcanic rocks.
Sample	Mineral	Mineral No.	na	Pointb	SiO2	TiO2	Al2O3	Cr2O3	FeO	MnO	MgO	NiO	CaO	Na2O	K2O	P2O5	Total	Mg#c	And	Remark	T e	Pf	Pg	H2Oh	H2Oi
					wt %	wt %	wt %	wt %	wt %	wt %	wt %	wt %	wt %	wt %	wt %	wt %	wt %				°C	MPa	MPa	wt %	wt %
PP04	olivine	average	49	C	39.49				15.01	0.21	45.14	0.08	0.11				100.04	84.3
PP04	augite	average	82	C	53.2	0.33	2.94	0.267	4.63	0.11	16.32		21.63	0.25			99.677	86.3			929
PP04	hypersthene	average	5	C	54.27	0.23	2.61		13.3	0.36	27.2		1.51	0.03			99.51	78.5			929
PP05A	augite	average	57	C	51.95	0.47	3.21	0.01	7.3	0.25	14.4		21.59	0.33			99.51	77.9
PP06	augite	average	94	C	52.02	0.63	3.23	0.006	7.05	0.24	15.37		20.51	0.33			99.386	79.5
PP08	augite	px7	3	C	52.96	0.3	1.82	0.004	8.6	0.41	14.87		20.4	0.36			99.724	75.5		Adjacent to px6	921
PP08	augite	px14	8	C	52.83	0.35	2.01	0.005	8.18	0.4	15.34		20.26	0.32			99.695	77		Adjacent to px15	942
PP08	augite	px18	5	C	51.71	0.47	3.31	0.018	7.32	0.29	14.5		21.45	0.37			99.438	77.9		Adjacent to px20	880
PP08	augite	average	70	C	52.45	0.39	2.38	0.021	8.38	0.41	15.15		20.05	0.35			99.581	76.3
PP08	hypersthene	px6	3	C	54.25	0.21	1.31		15.98	0.77	25.35		1.41	0.03			99.31	73.9		Adjacent to px7	921
PP08	hypersthene	px15	2	C	54.54	0.16	0.82		16.18	0.81	25.12		1.47	0.03			99.13	73.5		Adjacent to px14	942
PP08	hypersthene	px20	3	C	54.8	0.15	0.72		15.79	0.79	25.94		1.2	0.02			99.41	74.5		Adjacent to px18	880
PP08	hypersthene	average	8	C	54.53	0.17	0.96		15.96	0.79	25.52		1.34	0.03			99.3	74
PP11	augite	px5	5	C	52.28	0.39	2.01	0.006	8.56	0.52	14.89		20.54	0.36			99.556	75.6		Adjacent to px3	921
PP11	augite	px12c	5	C	52.2	0.39	2.31	0.005	8.85	0.49	14.61		20.4	0.39			99.645	74.6		Adjacent to px12o	922
PP11	augite	px18	9	C	52.9	0.29	1.48	0.014	8.19	0.48	15.12		20.64	0.35			99.464	76.7		Adjaject to px19	912
PP11	augite	average	55	C	52.52	0.35	1.94	0.009	8.35	0.48	14.85		20.64	0.36			99.499	76
PP11	hypersthene	px3	2	C	54.1	0.15	0.76		17.67	0.91	24.93		1.05	0.02			99.59	71.5		Adjacent to px5	921
PP11	hypersthene	px12	3	C	54.84	0.13	0.33		16.17	0.88	25.96		1.31	0.03			99.65	74.1		Adjacent to px12c	922
PP11	hypersthene	px19	2	C	53.77	0.16	1.24		17.63	0.91	24.55		1.04	0.03			99.33	71.3		Adjaject to px18	912
PP11	hypersthene	average	14	C	54.4	0.14	0.66	0.004	16.84	0.91	25.3		1.14	0.03			99.424	72.8
PP04	hornblende	hb1	3	C	42.7	2.03	13.59		9.64	0.1	15.56		11.23	2.02	0.66		97.53					505	490
PP04	hornblende	hb2	5	C	43.14	1.73	12.63		7.89	0.08	15.76		12	2.23	1.22		96.68					430	440
PP04	hornblende	average	8	C	42.97	1.84	12.99		8.54	0.09	15.69		11.71	2.15	1.01		96.99
PP05A	hornblende	hb1	5	C	42.26	2.24	12.19		11.18	0.16	13.61		11.73	2.19	1		96.56					405	405
PP05A	hornblende	hb2	7	C	42.08	2.03	12.52		11.19	0.15	13.6		11.88	2.13	0.95		96.53					439	418
PP05A	hornblende	hb3	4	C	42.28	2.1	12.05		12.04	0.17	13.24		11.74	2.16	0.9		96.68					392	383
PP05A	hornblende	hb4	4	C	41.69	1.81	12.95		11.49	0.13	13.18		11.91	2.07	0.95		96.18					497	435
PP05A	hornblende	hb5	7	C	41.93	1.81	13.36		10.32	0.11	13.96		11.97	2.04	1.15		96.65					533	474
PP05A	hornblende	hb6	4	C	42.14	2.23	12.22		11.52	0.16	13.43		11.74	2.14	0.94		96.52					409	401
PP06	hornblende	hb1	4	C	42.2	2.19	12.79		10.03	0.12	14.57		11.57	2.29	0.85		96.61					454	443
PP06	hornblende	hb2	3	C	41.7	2.27	13.11		10.47	0.13	14.13		11.53	2.39	0.9		96.63					497	467
PP08	hornblende	hb1	8	C	42.19	1.49	11.59		13.3	0.2	12.41		11.56	2.12	0.45		95.31					invalidj	324
PP08	hornblende	hb2	4	C	44.14	1.32	9.79		12.92	0.23	13.44		11.33	1.89	0.35		95.41					invalidj	210
PP04	plagioclase	average	10	HC	47.25	0	33.17		0.52	0	0.02		17.43	1.57	0.06		100.02		86					4.6-4.9	5
PP04	plagioclase	average	19	LC	48.83	0	32.15		0.56	0	0.03		16.21	2.24	0.09		100.11		80					5.3-5.5	5.1
PP04	plagioclase	all average	29	C	48.29	0	32.5		0.54	0	0.03		16.63	2.01	0.08		100.08		82.1
PP08	plagioclase	average	27	HC	53.41	0	28.38		0.49	0	0.02		12.47	4.65	0.12		99.54		59.7					3.6-4.8	4.5-5.9
PP08	plagioclase	average	33	LC	55.33	0	27.25		0.49	0	0.03		10.96	5.51	0.16		99.73		52.4					4.1-5.5	4.6-5.9
PP08	plagioclase	all average	60	C	54.46	0	27.76		0.49	0	0.03		11.64	5.12	0.14		99.64		55.7
PP11	plagioclase	average	15	HC	54.73	0	27.57		0.37	0	0.02		11.35	5.39	0.15		99.58		53.8					3.9-4.3	5.5-5.8
PP11	plagioclase	average	17	LC	56.34	0	26.85		0.4	0	0.02		10.35	5.96	0.16		100.08		49					4.2-4.7	5.6-5.9
PP11	plagioclase	all average	71	C	55.46		27.16		0.4		0.02		10.89	5.68	0.15		99.76		51.4
PP04	magnetite	average	13	C	0.06	6.98	2.73	0.074	76.62	0.41	2.39		0.12				89.384
PP11	apatite	average	23	C	0.19				0.37	0.17	0.1	0.02	54.11	0.26		43.54	98.76
a n: number of analytical point
b Abbrebiation of analytical point: C, core; HC, high An core; LC, low An core
c Mg#: [100 x Mg/(Mg+FeTotal) in mole] of olivine and pyroxene
d Anorthite content [100 x Ca/(Ca+Na) in mole] of plagioclase
e Calculated temperature based on two-pyroxene thermometer (Putirka, 2008; Equation 37)
f Calculated pressure based on hornblende geobalometer (Ridolfi et al., 2010)
g Calculated pressure based on hornblende geobalometer (Ridolfi and Renzulli, 2012; Equation 1c)
h Calculated H2O content based on geohydrometer (Lange et al., 2009) by using plagioclase phenocrysts and groundmass compositions (Table S7).
i Calculated H2O content based on geohydrometer (Waters and Lange, 2015) by using plagioclase phenocrysts and groundmass compositions (Table S7).
j Invalid because total weight of the hornblende was less than 98 wt % (see Ridolfi et al., 2010 for detail).

## Sheet: Table S5
Table S5. Result of least-square mixing calculation for major elements.
Parent (Monywa picritic basalt) - Daughter (Popa primitive adakite) FC modelling result
	Sample	SiO2	TiO2	Al2O3	FeOa	MnO	MgO	CaO	Na2O	K2O	P2O5	Fraction
		(wt %)	(wt %)	(wt %)	(wt %)	(wt %)	(wt %)	(wt %)	(wt %)	(wt %)	(wt %)	(wt %)
Parent	16MA02Cb	47.82	0.86	15.78	8.77	0.17	12.65	10.8	2.29	0.71	0.16	100
Olivine	PP04c	39.63			14.53	0.21	45.61	0.01				-15
Plagioclase	PP04c	48.26		32.48	0.54		0.03	16.61	2.01	0.08		-17.3
Garnet	B17d	39.34	0.87	21.84	19.85	0.45	9.23	8.43				-1.2
Augite	B17d	48.83	1.17	10.04	9.91		9.98	18.14	1.94			-12.9
Hornblende	B17d	41.74	3.23	15.18	14.25		11.38	10.27	3.12	0.82		-17.6
Daughter	PP04	54.45	0.74	16.63	6.84	0.12	6.65	10.22	2.81	1.37	0.16	36
Calculated		54.38	0.37	16.65	6.9	0.36	6.69	10.32	3.2	1.55	0.44
Error: S (r2)												0.46
Parent (Popa primitive adakite) - Daughter (Popa differentiated adakite) AFC modelling result
	Sample	SiO2	TiO2	Al2O3	FeO*	MnO	MgO	CaO	Na2O	K2O	P2O5	Fraction
		(wt %)	(wt %)	(wt %)	(wt %)	(wt %)	(wt %)	(wt %)	(wt %)	(wt %)	(wt %)	(wt %)
Parent	PP04c	54.45	0.74	16.63	6.84	0.12	6.65	10.22	2.81	1.37	0.16	100
Olivine	PP04c	39.63			14.53	0.21	45.61	0.01				-1.8
Plagioclase	PP04c	48.26		32.48	0.54		0.03	16.61	2.01	0.08		-11.8
Hornblende	PP04c	44.25	1.92	13.45	8.93	0.09	16.15	12.01	2.21	1		-14.6
Augite	PP04c	53.39	0.34	2.94	4.65	0.11	16.38	21.7	0.25	0.25		-12.7
Magnetite	PP04c	0.07	7.82	3.06	85.79	0.46	2.68	0.13				-2
Apatite	PP11c	0.19			0.37	0.17	0.1	54.8	0.26		44.1	-0.02
Rhyolite	PP01	71.02	0.24	15.79	2.66	0.06	0.87	2.05	3.1	4.11	0.09	3.6
Daughter	PP08	61.51	0.44	18.06	5.01	0.13	2.27	6.27	3.84	2.2	0.26	60.68
Calculated		61.51	0.45	18.06	5.01	0.14	2.27	6.27	3.84	2.2	0.26
Error: S (r2)												8e-05
a Total iron as FeO.
b The most primitive (lowest FeO*/MgO) picritic basalt (sample 16MA02C; Zhang et al., 2020).
c Average mineral compositions of PP04 and PP11 samples.
d Mineral compositions of melting experiments of an amphibolite (SiO2~47 wt %; MgO~8 wt %) at high pressure (1.5 GPa) and hydrous conditions (Sen and Dunn, 1994).

## Sheet: Table S6
Table S6. Results of differentiation modeling for trace elements. The equation for the open system AFC used are: where the Cm, C0 and Ca represent elemental concentrations in the daughter melt, parent melt and assimilated melt, respectively. D is the bulk distribution coefficient. F is the ratio of the initial to final magma mass. r is the increment of assimilation and crystallization (DePaolo, 1…
		Picritic basalt to primitive adakite FC				Primitive adakite to differerentiated adakite AFC
		Parent	Daughter	Calculated		Parent	Assimilant	Daughter	Calculated
Sample		16MA02C	PP04			PP04	PP01	PP08
Ni	ppm	209.2	29.9	18.3		29.9	6.2	6.3	14.7
Rb	ppm	9.7	22.4	22.2		22.4	151.3	44	43.7
Sr	ppm	549	894	582		894	277	800	876
Y	ppm	15.4	14	11.7		14	11.9	14.9	13.9
Zr	ppm	73	144	150		144	157	228	224
Nb	ppm	1.7	3.3	4.6		3.3	10.4	6.1	6.4
Ba	ppm	384	533	911		533	618	1158	869
La	ppm	15.19	26.88	36.7		26.88	31.42	55.51	43.67
Ce	ppm	33.09	52.08	75.55		52.08	56.18	79.34	80.75
Pr	ppm	3.83	6.21	8.21		6.21	5.74	9.42	9.13
Nd	ppm	17.4	24.66	31.79		24.66	19.33	31.8	32.13
Sm	ppm	4.3	4.58	5.73		4.58	3.15	4.85	4.97
Eu	ppm	1.23	1.33	1.25		1.33	0.7	1.36	1.25
Gd	ppm	3.26	3.6	3.28		3.6	2.34	3.56	3.47
Tb	ppm	0.52	0.47	0.52		0.47	0.37	0.47	0.47
Dy	ppm	3.15	2.54	2.97		2.54	2.08	2.49	2.58
Ho	ppm	0.64	0.49	0.58		0.49	0.43	0.5	0.5
Er	ppm	1.79	1.39	1.54		1.39	1.38	1.48	1.4
Tm	ppm	0.25	0.19	0.2		0.19	0.21	0.22	0.19
Yb	ppm	1.65	1.3	1.27		1.3	1.57	1.55	1.34
Lu	ppm	0.25	0.19	0.18		0.19	0.26	0.25	0.2
Hf	ppm	2.16	2.04	4.35		2.04	2.21	3.13	3.12
Ta	ppm	0.1	0.17	0.23		0.17	0.93	0.38	0.31
Pb	ppm	2.64	3.09	7.25		3.09	17.09	8	6.44
Th	ppm	2.67	6.24	7.08		6.24	22.94	20.01	11.99
U	ppm	0.56	1.27	1.56		1.27	8.39	4.79	2.75
		Partition coefficient*
		Olivine	Augite	Plagioclase	Garnet	Hornblende	Magnetite	Apatite
Ni		10	1		1	2.9	12.2
Rb				0.3		0.4	0.01	0.096
Sr		1e-05	0.07	3.4	0.03	0.01	0.01	21.6
Y		0.023	0.8	0.12	25	2.04	0.78	1.3
Zr		0.004	0.3		5	0.5	0.24	1.19
Nb		0.001	0.02		0.05			0.7
Ba		1e-09	0.02	0.27	0.02	0.3	0.1	10.4
La		7e-06	0.04	0.18	0.08	0.31	0.66	2.02
Ce		1e-05	0.08	0.12	0.2	0.53	0.71	2.15
Pr		4e-05	0.14	0.105	0.4	0.7075	0.82	2.12
Nd		7e-05	0.2	0.09	0.8	1.215	0.93	2.01667
Sm		0.0007	0.4	0.06	5	1.9	1.2	1.81
Eu		0.00095	0.45	0.75	7	2	0.91	1.605
Gd		0.0012	0.6	0.45	10	2	1.105	1.4
Tb		0.0026	0.65	0.15	14	2	1.3	1.37143
Dy		0.004	0.7	0.14	16	2.02	0.612	1.34286
Ho		0.007	0.7	0.12	18	2.04	0.784	1.31429
Er		0.009	0.7	0.12	20	2.06	0.956	1.28571
Tm		0.016	0.7	0.11	22.5	2.08	0.612	1.25714
Yb		0.023	0.7	0.1	25	2.1	0.44	1.22857
Lu		0.03	0.7	0.1	30	2	0.3	1.2
Hf		0.004	0.3	0.03	5	0.54	0.24	0.95
Ta				0.03		0.59	1.2	0.7
Pb		1e-05	0.1		0.005			5.34
Th		1e-09	0.03	0.01	0.001	0.16	0.01	1.02
U		1e-09	0.04		0.005			24.4
* Partition coefficient sources: olivine, augite, and garnet data are from Kelemen et al. (2003); plagioclase, hornblende, and magnetite data (except for Ni in magnetite) are from Bacon and Druitt (1988); apatite data (except for Ni) are from Prowatke and Klemme (2006); Ni data for magnetite and hornblende are from Irvine (1978).

## Sheet: Table S7
Table S7. Calculated groudmass composition of Popa volcanic rocks.
Sample	SiO2	TiO2	Al2O3	FeO*	MnO	MgO	CaO	Na2O	K2O	P2O5
	wt %	wt %	wt %	wt %	wt %	wt %	wt %	wt %	wt %	wt %
PP04	55.23	0.74	17.1	6.96	0.13	5.6	9.54	3.02	1.5	0.18
PP08	62.06	0.46	17.79	5.17	0.14	2.16	5.76	3.85	2.34	0.27
PP11	59.68	0.51	19.45	5.85	0.17	2.61	5.77	3.65	2	0.31
Note: The groundmass compositions were calculated by using modal, mineral, and whole rock compositions in Tables S2 and S4. We used average compositions of phenocryst cores for the mineral compositions. In this calculation, we assumed that density of olivine, plagioclase, augite, hypersthene, hornblende, and magma are 3600, 2700, 3200, 3200, 3200, and 2350 kg/m3, respectively.
*Total iron as FeO
